# Supplementary material for: Enzymatic Shaving of the Tegument Surface of Live Schistosomes for Proteomic Analysis: A Rational Approach to Select Vaccine Candidates
Source: PLoS Negl Trop Dis. 2011 Mar 29;5(3):e993. doi: 10.1371/journal.pntd.0000993 (PMC3066142; doi:10.1371/journal.pntd.0000993)
Supplement: Table S1 — Other identities from trypsin experiment. (0.03 MB XLS) [file pntd.0000993.s004.xls]

## Sheet: Table S1
Table S1 - Other identities from Trypsin experiment
Category / Protein identity	Accession		Exp1	Exp2	Exp3	Exp4
	Predicted Gene	Clustered ESTs
Cytoskeletal
Actin	Smp_091710	Sm01276	·	·	·	·
Sm22.6	Smp_045200	Sm12876	·	·	·	·
Sm21.7	Smp_086480	Sm03938		·	·	·
Dynein light chain	Smp_086530*	Sm00101*	·	·	·
Fimbrin	Smp_037230	Sm13240	·	·	·	·
Gelsolin	Smp_008660.1*	Sm04123		·	·	·
Severin	Smp_192480	Sm04123				·
Cytosolic
Hsp70	Smp_106930*	Sm09042	·	·	·
Hsp90	Smp_072330*	Sm01524		·	·	·
Glyceraldehyde 3P dehydrogenase	Smp_056970.1*	Sm01185	·	·	·
Lactate dehydrogenase	Smp_038950*	Sm00165*	·	·	·	·
Enolase	Smp_024110	Sm12193	·	·
Phosphoglycerate kinase	Smp_018890	Sm01343	·	·
Phosphoglycerate mutase	Smp_096760	Sm03441		·	·	·
Pyruvate kinase	Smp_065610.1*	Sm01041	·	·	·
Fructose-biphosphate aldolase	Smp_042160.1*	Sm05684		·	·
Glutathione S-transferase 26 kDa	Smp_102070	Sm00145	·	·	·	·
Glutathione S-transferase 28 kDa	Smp_054160	Sm02267		·
Rab GDP dissociation inhibitor	Smp_094420	Sm00188		·
Fatty acid-binding protein (Sm14)	Smp_095360.1*	Sm04779	·
Major egg antigen (P40)	Smp_049250*	Sm01604*	·	·	·
α- tubulin	Smp_016780*	Sm00654*	·	·	·
β- tubulin	Smp_030730*	Sm06624	·	·
cyclophilin	Smp_040130*	Sm12777*		·	·	·
S. mansoni specific
unknown (Ig-like domain)	Smp_146950			·
unknown (Ig-like domain)	Smp_143410					·
unknown (EGF-like domain protein)	Smp_130280			·
Putative WD40-repeat containing protein	Smp_008110	Sm08854	·	·	·	·
unknown	Smp_059660	Sm00320		·
unknown	Smp_161030	Sm05402		·
unknown	Smp_098710	Sm03734		·		·
unknown	Smp_123270*	Sm04782	·
unknown	Smp_127820			·
unknown	Smp_075420				·
unknown	Smp_153550					·
unknown (cysteine-rich protein)		Sm12521		·
* Peptide hits common to more than one predicted protein
Exp = Experiment
