# Supplementary material for: Enzymatic Shaving of the Tegument Surface of Live Schistosomes for Proteomic Analysis: A Rational Approach to Select Vaccine Candidates
Source: PLoS Negl Trop Dis. 2011 Mar 29;5(3):e993. doi: 10.1371/journal.pntd.0000993 (PMC3066142; doi:10.1371/journal.pntd.0000993)
Supplement: Table S2 — Trypsin shaving peptide data. (0.10 MB XLS) [file pntd.0000993.s005.xls]

## Sheet:  Table S2
Table S2 - Trypsin shaving peptide data
Category	Protein identity	Sm number	NCBInr / Smp number	Experiment	(M+H) observed	(M+H) expected	(M+H) calcul	delta	miss	score	expect	Peptide sequence	Number of unique peptides	% Coverage
Host proteins
	haemoglobin α chain		AAA37783	1	1819,9325	1818,9252	1818,8690	0,0563	0	87	5,4e-07	K.TYFPHFDVSHGSAQVK.G	1	27.58
	haemoglobin β-1 chain		P02088	1	1980,9861	1979,9788	1979,8935	0,0853	0	111	1,7e-09	R.YFDSFGDLSSASAIMGNAK.V	1	12.92
	C3 complement		AAC42013	3.4									1	1.2
				3	2127,1152	2126,1079	2126,0678	0,0402	0	113	9,8e-10	R.IILQGSPVVQMAEDAVDGER.L
				4	2127,1638	2126,1565	2126,0678	0,0888	0	71	1,5e-05	R.IILQGSPVVQMAEDAVDGER.L
	C4 complement		CAA28936	1,2,3									1	2
				1	2415,3040	2414,2967	2414,1965	0,1002	0	56	0,00042	R.TLEIPGSSDPNIVPDGDFSSLVR.V
				2	2415,4241	2414,4168	2414,1965	0,2203	0	108	2,1e-09	R.TLEIPGSSDPNIVPDGDFSSLVR.V
				3	2415,2595	2414,2522	2414,1965	0,0557	0	65	5,5e-05	R.TLEIPGSSDPNIVPDGDFSSLVR.V
	CD44		CAA46880	2,3,4									1	2.59
				2	1363,8589	1362,8516	1362,7296	0,1220	0	62	0,00016	R.YGFIEGNVVIPR.I
				3	1363,7747	1362,7674	1362,7296	0,0378	0	99	3,7e-08	R.YGFIEGNVVIPR.I
				4	1363,8080	1362,8007	1362,7296	0,0711	0	51	0,0023	R.YGFIEGNVVIPR.I
Membrane and membrane-associated
	Annexin type IV	Sm04814	Smp_074140	1.4									2	10.44
				1	1754,9370	1753,9297	1753,8999	0,0298	0	52	0,0018	K.SQIIGPNGETYHPTLK.I
				4	1738,9072	1737,8999	1737,8838	0,0161	0	40	0,034	R.SVWHLQEVSHLFEK.K
	Annexin type V		Smp_074150*	2	1552,0399	1551,0326	1550,8780	0,1546	0	84	1e-06	K.GPGTNELAIINILAR.R	1	4.1
	Annexin type VI	Sm03987	Smp_077720	1,2,3,4									3	13.52
				1	1421,8235	1420,8162	1420,7714	0,0448	0	42	0,025	R.EYFGKPLIEAVR.E
				2	1969,2911	1968,2838	1968,1044	0,1795	0	118	1,6e-10	K.ETKPPYEQLLVALLQAR.R
				3	1969,1243	1968,1170	1968,1044	0,0127	0	82	1,4e-06	K.ETKPPYEQLLVALLQAR.R
				3	2002,0529	2001,0456	2001,0063	0,0393	0	57	0,00045	R.LLLVCQLYDSMYGLGTR.E + Carbamidomethyl (C)
				4	1969,1138	1968,1065	1968,1044	0,0022	0	96	6,5e-08	K.ETKPPYEQLLVALLQAR.R
	Calpain	Sm11826	Smp_157500	3	1449,7382	1448,7309	1448,7048	0,0261	0	41	0,028	R.LDEAIFSGQWQR.N	2	1.78
				3	1714,8871	1713,8798	1713,8210	0,0589	0	53	0,0015	K.NIEGTSLFSAEDYLR.F
	Sm25	Sm04760	Smp_123110	2,3,4									1	5.17
				2	2263,3545	2262,3472	2262,1855	0,1617	0	156	3,7e-14	K.EELGQELHQLQLILDELSR.R
				3	2263,2256	2262,2183	2262,1855	0,0328	0	141	1,6e-12	K.EELGQELHQLQLILDELSR.R
				4	2263,2700	2262,2627	2262,1855	0,0772	0	72	1e-05	K.EELGQELHQLQLILDELSR.R
	Sm200	Sm03865	Smp_017730*	1,2,3,4									6	6.97
				1	1603,9216	1602,9143	1602,8406	0,0737	0	45	0,01	R.LQWVYIPLNTDNK.S
				1	1774,9609	1773,9536	1773,8785	0,0751	0	107	6,2e-09	K.NPEDTLSSGVWLSELK.V
				2	1775,0555	1774,0482	1773,8785	0,1697	0	90	3e-07	K.NPEDTLSSGVWLSELK.V
				2	2450,4714	2449,4641	2449,2522	0,2119	0	158	1,7e-14	K.IQLTNQGIINTEFSEIMTELR.I
				2	2767,6038	2766,5965	2766,3139	0,2826	0	74	3,7e-06	K.NSPGIIGEFMCTIQNIQTTMNIER.M + Carbamidomethyl (C)
				2	3046,8650	3045,8577	3045,5883	0,2694	0	36	0,0091	K.RPNSNSPWLEITEAIQTIEHITIQQK.N
				3	1774,9360	1773,9287	1773,8785	0,0502	0	89	3,9e-07	K.NPEDTLSSGVWLSELK.V
				3	2450,2651	2449,2578	2449,2522	0,0056	0	(42)	0,0099	K.IQLTNQGIINTEFSEIMTELR.I
				3	2450,2734	2449,2661	2449,2522	0,0139	0	67	3,4e-05	K.IQLTNQGIINTEFSEIMTELR.I
				4	1603,8662	1602,8589	1602,8406	0,0183	0	49	0,0044	R.LQWVYIPLNTDNK.S
				4	1774,9167	1773,9094	1773,8785	0,0309	0	95	8,9e-08	K.NPEDTLSSGVWLSELK.V
				4	1785,9512	1784,9439	1784,8734	0,0706	0	38	0,048	R.TGFVGNSLLWSFQSDK.E
				4	2450,2654	2449,2581	2449,2522	0,0059	0	84	6,8e-07	K.IQLTNQGIINTEFSEIMTELR.I
	Proteoglycan-like	Sm08105	Smp_020550	1,4									2	5.63
				1	1961,0989	1960,0916	1960,0207	0,0710	0	45	0,0073	R.LYITNFGPEHLQYPIR.C
				4	1961,0427	1960,0354	1960,0207	0,0148	0	92	1,7e-07	R.LYITNFGPEHLQYPIR.C
				4	2913,4885	2912,4812	2912,4556	0,0256	0	50	0,0012	R.NSEPTIVLNPGDPGPLDVNFGELLYSR.C
Secretory and Vesicular Pathway
	Potassium-channel inhibitor SmKK7	Sm12916	Smp_194830	1	1566,7935	1565,7862	1565,7330	0,0532	1	54	0,0012	R.VKCSAQCWETGIK.C + 2 Carbamidomethyl (C)	1	16.4
	Endophilin (BAR domain)	Sm04606	Smp_003230.2	1,2,3,4									4	25.78
				1	1613,8385	1612,8312	1612,7733	0,0579	0	68	5,5e-05	R.FSQIVEEAFGTTER.T
				1	1803,8251	1802,8178	1802,7894	0,0285	1	68	4,7e-05	K.DAESAFNFQCETTKR.C + Carbamidomethyl (C)
				2	1725,0282	1724,0209	1723,8781	0,1428	0	83	1,6e-06	K.LQETVSSEYITWLR.S
				2	2346,5178	2345,5105	2345,2855	0,2250	0	137	1,1e-12	R.NWAVSILAQLENVIQPNPALR.I
				3	1613,8115	1612,8042	1612,7733	0,0309	0	71	2,5e-05	R.FSQIVEEAFGTTER.T
				4	1613,8430	1612,8357	1612,7733	0,0624	0	60	0,00033	R.FSQIVEEAFGTTER.T
	Endophilin (BAR domain)	Sm00115*	Smp_163720	1,2,3,4									2	11.48
				1	1812,9768	1811,9695	1811,8941	0,0754	1	56	0,00077	R.AEKTEFDEEFVSLLR.Q
				2	1484,8823	1483,8750	1483,7195	0,1556	0	87	7,8e-07	K.TEFDEEFVSLLR.Q
				2	1813,0900	1812,0827	1811,8941	0,1886	1	45	0,0088	R.AEKTEFDEEFVSLLR.Q
				3	1484,7518	1483,7445	1483,7195	0,0251	0	50	0,0034	K.TEFDEEFVSLLR.Q
				4	1484,7573	1483,7500	1483,7195	0,0306	0	56	0,00099	K.TEFDEEFVSLLR.Q
Cytoskeletal
	Actin	Sm01276	Smp_091710	1,2,3,4									7	44.17
				1	1972,1084	1971,1011	1971,0135	0,0876	0	87	4,9e-07	R.VAPEEHPVLLTEAPMNPK.A
				1	2618,2896	2617,2823	2617,1676	0,1147	0	138	2,6e-12	K.LCYVALDFDQEMSTASHSSSLEK.S + Carbamidomethyl (C)
				1	1790,9479	1789,9406	1789,8846	0,0560	0	106	7,4e-09	K.SYELPDGQVITIGNER.F
				2	1791,0630	1790,0557	1789,8846	0,1711	0	85	9,2e-07	K.SYELPDGQVITIGNER.F
				2	1791.13	1790.12	1789.88	0.2375	0	(67)	5.2e-05	K.SYELPDGQVITIGNER.F
				2	2229,2542	2228,2469	2228,0783	0,1686	0	167	4,3e-15	K.DLYSNIVLSGGSTMFPGISDR.M
				2	2229.31	2228.3	2228.08	0.2235	0	(73)	7.8e-06	K.DLYSNIVLSGGSTMFPGISDR.M
				2	2245.33	2244.32	2244.07	0.2498	0	(51)	0.0013	K.DLYSNIVLSGGSTMFPGISDR.M + Oxidation (M)
				2	2357,4014	2356,3941	2356,1733	0,2208	1	94	5,6e-08	R.KDLYSNIVLSGGSTMFPGISDR.M
				2	2618,4436	2617,4363	2617,1676	0,2687	0	134	5,3e-12	K.LCYVALDFDQEMSTASHSSSLEK.S + Carbamidomethyl (C)
				2	3151,9094	3150,9021	3150,6350	0,2671	0	235	9,6e-23	R.TTGIVLDSGDGVSHTVPIYEGYALPHAILR.L
				3	1790,9392	1789,9319	1789,8846	0,0473	0	125	9,6e-11	K.SYELPDGQVITIGNER.F
				3	2229,1418	2228,1345	2228,0783	0,0562	0	103	9,6e-09	K.DLYSNIVLSGGSTMFPGISDR.M
				3	2618,2625	2617,2552	2617,1676	0,0876	0	110	1,6e-09	K.LCYVALDFDQEMSTASHSSSLEK.S + Carbamidomethyl (C)
				3	3151,7295	3150,7222	3150,6350	0,0872	0	88	1,4e-07	R.TTGIVLDSGDGVSHTVPIYEGYALPHAILR.L
				4	1515,7825	1514,7752	1514,7419	0,0334	0	82	2,5e-06	K.IWHHTFYNELR.V
				4	1791,0181	1790,0108	1789,8846	0,1262	0	126	7,6e-11	K.SYELPDGQVITIGNER.F
				4	1972,1018	1971,0945	1971,0135	0,0810	0	44	0,0091	R.VAPEEHPVLLTEAPMNPK.A
				4	2229,1912	2228,1839	2228,0783	0,1056	0	68	3,5e-05	K.DLYSNIVLSGGSTMFPGISDR.M
				4	2618,2383	2617,2310	2617,1676	0,0634	0	88	2,6e-07	K.LCYVALDFDQEMSTASHSSSLEK.S + Carbamidomethyl (C)
				4	3151,7429	3150,7356	3150,6350	0,1006	0	102	4,9e-09	R.TTGIVLDSGDGVSHTVPIYEGYALPHAILR.L
	Sm22.6	Sm12876	Smp_045200	1,2,3,4									7	41.54
				1	983,5967	982,5894	982,5600	0,0294	0	47	0,011	K.LIDPWIAR.F
				1	1053,5205	1052,5132	1052,4961	0,0172	0	42	0,03	K.ISIEEFCR.G + Carbamidomethyl (C)
				1	1152,5916	1151,5843	1151,5645	0,0199	0	57	0,00095	K.LSQMEEFIR.A
				1	1275,5909	1274,5836	1274,5424	0,0413	0	39	0,053	K.QYEICCQFK.E + 2 Carbamidomethyl (C)
				1	1497,8932	1496,8859	1496,8272	0,0587	0	99	4,3e-08	K.LPPNIEIIAATMSK.T
				1	1504,7462	1503,7389	1503,6850	0,0539	1	49	0,0045	K.TKQYEICCQFK.E + 2 Carbamidomethyl (C)
				2	1497,9578	1496,9505	1496,8272	0,1233	0	81	2,9e-06	K.LPPNIEIIAATMSK.T
				2	2322,3638	2321,3565	2321,1460	0,2105	1	75	5,3e-06	R.AFLEIDADSNEMIDKQELIK.Y
				3	983,5769	982,5696	982,5600	0,0096	0	40	0,056	K.LIDPWIAR.F
				3	1497,8724	1496,8651	1496,8272	0,0379	0	82	2,4e-06	K.LPPNIEIIAATMSK.T
				4	1497,8484	1496,8411	1496,8272	0,0139	0	76	1e-05	K.LPPNIEIIAATMSK.T
	Sm21.7	Sm03938	Smp_086480	2,3,4									4	31.5
				2	1948,1997	1947,1924	1946,9738	0,2186	1	107	3,7e-09	K.QVNEWIALFDVDKDQK.I
				3	1267,7628	1266,7555	1266,7336	0,0219	0	67	8,3e-05	K.FIQTYLTLLR.D
				3	1576,8578	1575,8505	1575,7933	0,0572	0	60	0,00032	K.QVNEWIALFDVDK.D
				3	1948,0258	1947,0185	1946,9738	0,0447	1	86	6e-07	K.QVNEWIALFDVDKDQK.I
				3	2012,1671	2011,1598	2011,0659	0,0939	0	45	0,0075	R.EQSLPEGVSIIASTMPKPK.Q
				4	1267,7400	1266,7327	1266,7336	-0,0009	0	50	0,0046	K.FIQTYLTLLR.D
				4	1948,0637	1947,0564	1946,9738	0,0826	1	90	2,8e-07	K.QVNEWIALFDVDKDQK.I
	Dynein light chain	Sm00101*	Smp_086530*	1,2,3									3	22.63
				1	1807,9781	1806,9708	1806,9008	0,0700	0	63	0,00013	K.TFCDVLGLSPAQAVAMK.T + Carbamidomethyl (C)
				1	1906,1139	1905,1066	1905,0360	0,0706	0	81	2e-06	K.LHPDVVVIYEQLPLDR.Q
				2	1906,2493	1905,2420	1905,0360	0,2060	0	97	3e-08	K.LHPDVVVIYEQLPLDR.Q
				3	965,6277	964,6204	964,5858	0,0346	0	42	0,033	K.AWHIVIVK.G
				3	1807,9526	1806,9453	1806,9008	0,0445	0	64	0,00013	K.TFCDVLGLSPAQAVAMK.T + Carbamidomethyl (C)
				3	1906,0634	1905,0561	1905,0360	0,0201	0	99	3,5e-08	K.LHPDVVVIYEQLPLDR.Q
	Fimbrin	Sm13240	Smp_037230	1,2,3,4									6	18.59
				1	1584,8756	1583,8683	1583,8420	0,0263	0	55	0,0012	K.LLHEVTPGESHIPR.D
				1	1601,8398	1600,8325	1600,7845	0,0480	0	56	0,00078	K.DIWLGNNIDDASIR.Q
				1	1707,8668	1706,8595	1706,8111	0,0484	1	41	0,023	R.RDDFLVEGETLEER.T
				2	2030,2473	2029,2400	2029,0157	0,2244	0	58	0,00028	K.IKPGAVDWSLVDQDFDPK.R
				2	2410,3486	2409,3413	2409,1417	0,1997	0	114	6,5e-10	R.LFQETGNCNLVIDSAQSMNIR.F + Carbamidomethyl (C)
				3	1601,8229	1600,8156	1600,7845	0,0311	0	44	0,014	K.DIWLGNNIDDASIR.Q
				3	1704,8579	1703,8506	1703,7943	0,0563	0	50	0,0029	R.NWLNPDEFHELYK.K
				3	2030,0673	2029,0600	2029,0157	0,0444	0	49	0,0028	K.IKPGAVDWSLVDQDFDPK.R
				3	2410,2532	2409,2459	2409,1417	0,1043	0	37	0,035	R.LFQETGNCNLVIDSAQSMNIR.F + Carbamidomethyl (C)
				4	2030,0557	2029,0484	2029,0157	0,0328	0	57	0,0005	K.IKPGAVDWSLVDQDFDPK.R
	Gelsolin	Sm04123	Smp_008660.1*	2,3,4									5	20.32
				2	1321,7853	1320,7780	1320,6748	0,1033	0	70	4e-05	K.TMELIEVPFSR.R
				2	1819,0692	1818,0619	1817,9101	0,1518	0	103	1,4e-08	K.VGDELLYDVHFWIGR.E
				2	2530,3950	2529,3877	2529,1594	0,2283	0	128	2,6e-11	R.SLDSTDVFILDMGNQAYQWNGR.G
				3	1450,7413	1449,7340	1449,7100	0,0241	0	49	0,0049	K.DTNLALFGSDIER.A
				3	1459,8245	1458,8172	1458,7970	0,0202	0	73	1,7e-05	K.FISLLPDVEIGEK.V
				3	1818,9673	1817,9600	1817,9101	0,0499	0	52	0,002	K.VGDELLYDVHFWIGR.E
				4	1459,8265	1458,8192	1458,7970	0,0222	0	49	0,0052	K.FISLLPDVEIGEK.V
	Severin	Sm04123	Smp_192480	4	2420,1162	2419,1089	2419,0144	0,0945	0	48	0,0027	K.ESCFQEEAWCPVINTHCPR.L + 3 Carbamidomethyl (C)	1	25.67
Cytosolic
	Hsp70	Sm09042	Smp_106930*	1,2,3									8	20.22
				1	1169,6891	1168,6818	1168,6564	0,0254	0	40	0,043	K.DAGAIAGLNVLR.I
				1	1473,7140	1472,7067	1472,6783	0,0284	0	56	0,001	R.TTPSYVAFTDSER.L
				1	1481,8290	1480,8217	1480,7998	0,0219	0	78	5,4e-06	K.SQIHDIVLVGGSTR.I
				1	1649,8280	1648,8207	1648,7879	0,0328	0	55	0,00098	K.NQVAMNPTNTVFDAK.R
				1	1983,0442	1982,0369	1981,9745	0,0624	0	48	0,0038	R.TVSDAVITVPAYFNDSQR.Q
				2	1983,1329	1982,1256	1981,9745	0,1511	0	133	1,2e-11	R.TVSDAVITVPAYFNDSQR.Q
				2	2334,3574	2333,3501	2333,1474	0,2027	0	102	9,4e-09	M.PNAIGIDLGTTYSCVGVFQHGK.V + Carbamidomethyl (C)
				2	2758,5542	2757,5469	2757,3246	0,2223	0	142	6,6e-13	K.QTQTFTTYSDNQPGVLIQVFEGER.A
				3	1253,6365	1252,6292	1252,6088	0,0204	0	41	0,038	R.FEELNADLFR.G
				3	1983,0645	1982,0572	1981,9745	0,0827	0	57	0,00054	R.TVSDAVITVPAYFNDSQR.Q
	Hsp90	Sm01524	Smp_072330*	2,3,4									5	14.16
				2	2227,2148	2226,2075	2225,9941	0,2134	0	81	1,6e-06	K.SIHHMVCMCLDIPDEEIK.A + 2 Carbamidomethyl (C)
				2	2331,3269	2330,3196	2330,0997	0,2200	0	88	2,7e-07	R.VLIMDTCEDMIPEYLSFVR.G + Carbamidomethyl (C)
				2	2367,4080	2366,4007	2366,1617	0,2391	0	117	2,9e-10	R.GFEVLYMVDPIDEYAVTHLR.Q
				2	2383.39	2382.38	2382.16	0.224	0	(41)	0.011	R.GFEVLYMVDPIDEYAVTHLR.Q + Oxidation (M)
				2	2376,4912	2375,4839	2375,2624	0,2215	0	143	3,6e-13	R.DLVQLLFDTALLSSGFSLPDPK.L
				2	2445,3474	2444,3401	2444,0559	0,2842	0	76	3,6e-06	R.LTNSPCCVVTSEFGWSANMER.I + 2 Carbamidomethyl (C)
				3	2367,1848	2366,1775	2366,1617	0,0159	0	55	0,00055	R.GFEVLYMVDPIDEYAVTHLR.Q
				4	2367,1785	2366,1712	2366,1617	0,0096	0	48	0,0032	R.GFEVLYMVDPIDEYAVTHLR.Q
	Glyceraldehyde 3P dehydrogenase	Sm01185	Smp_056970.1*	1,2,3									7	35.75
				1	1192,6655	1191,6582	1191,6434	0,0148	0	54	0,0019	R.VVDLITHMHK.V
				1	1557,8472	1556,8399	1556,7869	0,0530	0	56	0,00079	R.VPTPDVSVVDLTCR.L + Carbamidomethyl (C)
				2	1795,9169	1794,9096	1794,7672	0,1425	0	73	1,4e-05	K.LVSWYDNEFGYSCR.V + Carbamidomethyl (C)
				2	1931,0996	1930,0923	1929,9208	0,1715	0	67	4,8e-05	K.DGAEYVVESTGVFTTIDK.A
				2	2139,2617	2138,2544	2138,0718	0,1826	0	117	3,6e-10	K.FEIVEGLMTTVHSFTATQK.V
				2	2537,5425	2536,5352	2536,2519	0,2833	0	126	2,2e-11	K.VIISAPSADAPMFVVGVNENSYEK.S
				2	2731,6646	2730,6573	2730,4051	0,2522	1	155	1,8e-14	K.VIHDKFEIVEGLMTTVHSFTATQK.V
				3	1795,8340	1794,8267	1794,7672	0,0596	0	47	0,006	K.LVSWYDNEFGYSCR.V + Carbamidomethyl (C)
				3	2537,3367	2536,3294	2536,2519	0,0775	0	71	1,2e-05	K.VIISAPSADAPMFVVGVNENSYEK.S
	Lactate dehydrogenase	Sm00165*	Smp_038950*	1,2,3,4									5	25.27
				1	1536,8280	1535,8207	1535,7944	0,0264	0	54	0,0014	K.YSANSDIVVITAGAR.Q
				1	1830,9174	1829,9101	1829,8254	0,0847	1	62	0,00019	K.IGCKDDPENFEEIHK.Q + Carbamidomethyl (C)
				2	2031,3153	2030,3080	2030,1234	0,1846	0	97	2,1e-08	K.CIIVVVSNPVDILTYVAR.K + Carbamidomethyl (C)
				2	2352,4937	2351,4864	2351,2671	0,2193	0	81	5,2e-07	R.SLCNALLNNLHTVYPLSVPVK.G + Carbamidomethyl (C)
				3	1730,8911	1729,8838	1729,8536	0,0302	0	56	0,0008	K.GEVLDLQHGQQFFGR.C
				4	1730,9430	1729,9357	1729,8536	0,0821	0	60	0,00031	K.GEVLDLQHGQQFFGR.C
	Enolase	Sm12193	Smp_024110	1,2									5	22.09
				1	1188,6650	1187,6577	1187,6298	0,0279	0	54	0,0021	K.AGAAEAGLPLYR.Y
				1	1542,7772	1541,7699	1541,7409	0,0290	0	41	0,033	K.LAQDSGWGVMVSHR.S
				2	2464,3621	2463,3548	2463,1271	0,2277	0	94	6,3e-08	K.FPIVSIEDPFDQDDWETWPK.L
				2	2614,3887	2613,3814	2613,1112	0,2703	0	87	2,8e-07	R.EYGLDACNVGDEGGFAPNIQDNMK.G + Carbamidomethyl (C)
				2	2644,6191	2643,6118	2643,3228	0,2891	0	78	9,3e-07	R.LAGHEDVIMPVPAFNVINGGSHAGNK.L
	Phosphoglycerate kinase	Sm01343	Smp_018890	1,2									7	49.76
				1	1634,8270	1633,8197	1633,7849	0,0348	0	72	2,2e-05	K.LGDVYVNDAFGTAHR.A
				2	1639,0142	1638,0069	1637,8777	0,1292	0	71	2,4e-05	K.NVAIHLPVDFVTADK.F
				2	1723,9628	1722,9555	1722,8110	0,1446	0	57	0,00057	K.TIVWNGPMGVFEMDK.F
				2	1726,0438	1725,0365	1724,9171	0,1194	0	57	0,00057	K.VNELIIGGGMAYTFLK.Q
				2	1796,2129	1795,2056	1794,9992	0,2064	0	100	1,3e-08	K.ALENPERPFLAILGGAK.V
				2	1859,1384	1858,1311	1857,9295	0,2016	0	84	1e-06	R.TIQSGIADGWMGLDIGPK.T
				2	2771,6614	2770,6541	2770,3926	0,2615	1	80	6,3e-07	K.NVAIHLPVDFVTADKFADDANTEIR.T
	Phosphoglycerate mutase	Sm03441	Smp_096760	2,3,4									2	12.8
				2	1624,0392	1623,0319	1622,8708	0,1611	0	96	6,5e-08	R.VLPFWFDTISASIK.R
				2	2130,3252	2129,3179	2129,1409	0,1771	0	98	2,3e-08	K.TLNFVLDELDLNWIPVTK.T
				3	1623,9143	1622,9070	1622,8708	0,0362	0	56	0,00081	R.VLPFWFDTISASIK.R
				4	1623,8816	1622,8743	1622,8708	0,0035	0	64	0,00014	R.VLPFWFDTISASIK.R
	Pyruvate kinase	Sm01041		1,2,3									7	20.98
				1	1869,9304	1868,9231	1868,8805	0,0426	0	43	0,014	R.LNFSHGSHEYHAETIK.L
				1	2117,0813	2116,0740	2116,0014	0,0726	0	41	0,019	R.FGEESPYHQNPPLSVYPR.S
				2	1691,0159	1690,0086	1689,8760	0,1326	0	118	4,1e-10	R.FNEILDVVDGIMVAR.G
				2	1882,0845	1881,0772	1880,9243	0,1529	0	101	2,2e-08	R.FAVEHNVDMVFASFIR.N
				2	1909,1034	1908,0961	1907,9267	0,1694	0	96	6,1e-08	R.TVEMLQNMITSGMNIAR.L
				2	2191,3289	2190,3216	2190,1433	0,1783	0	72	9,6e-06	R.SLLEHVVSLDIDHQPAYVR.N
				2	2221,2598	2220,2525	2220,0707	0,1818	0	58	0,00029	R.ICIQAEAAMFHGQLFEDLK.S + Carbamidomethyl (C)
				3	1690,9359	1689,9286	1689,8760	0,0526	0	54	0,0012	R.FNEILDVVDGIMVAR.G
	Fructose-biphosphate aldolase	Sm05684	Smp_042160.1*	2,3									4	23.13
				2	1674,0481	1673,0408	1672,9090	0,1319	0	66	6,7e-05	K.IPGPKPWALTFSFGR.A
				2	2041,3018	2040,2945	2040,0891	0,2054	0	107	2,5e-09	K.LAENISGVILFEETLHQK.S
				2	2187,3164	2186,3091	2186,1153	0,1938	0	136	3,8e-12	K.ISSHTPSYLAMLENANVLAR.Y
				2	2499,5564	2498,5491	2498,3434	0,2057	1	86	1,7e-07	K.NLNEINKIPGPKPWALTFSFGR.A
				3	2041,1525	2040,1452	2040,0891	0,0561	0	59	0,00029	K.LAENISGVILFEETLHQK.S
	Glutathione S-transferase 26 kDa	Sm00145	Smp_102070	1,2,3,4									5	33.92
				1	1597,8669	1596,8596	1596,8035	0,0561	0	48	0,0057	R.LLLEYLGEAYEER.L
				2	1374,9083	1373,9010	1373,7377	0,1633	0	70	3,7e-05	K.VDFLNQLPGMLK.M
				2	1530,9487	1529,9414	1529,8123	0,1291	0	107	7e-09	R.AEISMLEGAILDIR.Y
				2	1597,9530	1596,9457	1596,8035	0,1422	0	102	2,2e-08	R.LLLEYLGEAYEER.L
				2	1872,1028	1871,0955	1870,9003	0,1953	0	116	6,1e-10	K.WPLQGWSATFGGGDAPPK.-
				2	1871.92	1870.91	1870.9	0.0119	0	(50)	0.0027	K.WPLQGWSATFGGGDAPPK.-
				2	1939,1815	1938,1742	1937,9775	0,1967	0	64	9e-05	K.LGLDFPNLPYYIDGDVK.L
				3	1530,8507	1529,8434	1529,8123	0,0311	0	55	0,0012	R.AEISMLEGAILDIR.Y
				3	1871,9446	1870,9373	1870,9003	0,0371	0	92	2e-07	K.WPLQGWSATFGGGDAPPK.-
				4	1871,9467	1870,9394	1870,9003	0,0392	0	44	0,011	K.WPLQGWSATFGGGDAPPK.-
	Glutathione S-transferase 28 kDa	Sm02267	Smp_054160	2	1189,7354	1188,7281	1188,6325	0,0956	0	57	0,00089	K.WMLESLAIAR.Y	2	14.2
				2	2163,4250	2162,4177	2162,2198	0,1979	0	102	4e-09	K.VTLADLVLIAVIDHVTDLDK.G
	Rab GDP dissociation inhibitor	Sm00188	Smp_094420	2	2171,3452	2170,3379	2170,1099	0,2281	0	79	1,6e-06	K.SPYLYPLYGLGELPQSFAR.L	3	12.97
				2	2222,2805	2221,2732	2221,0692	0,2041	0	112	1,1e-09	R.IEHIFYSVADLFEPVDDGR.S
				2	2260,2727	2259,2654	2259,0808	0,1847	0	77	3,7e-06	R.NNYYGADTTSVTPLEALFQR.F
	Fatty acid-binding protein (Sm14)	Sm04779	Smp_095360.1*	1	1232,7091	1231,7018	1231,6772	0,0246	0	60	0,00049	K.TTVTVGDVTAIR.N	3	29.31
				1	1464,7235	1463,7162	1463,6715	0,0448	0	42	0,023	K.LSESHNFDAVMSK.L
				4	1679,9216	1678,9143	1678,8566	0,0577	0	76	7,2e-06	R.IIFELFNDVPDTTR.N
	Major egg antigen (P40)	Sm01604*	Smp_049250*	1,2,3									2	9.93
				1	2096,0544	2095,0471	2094,9607	0,0865	0	64	8,8e-05	R.FDAQGFAPQDINVTSSENR.V
				2	2013,1461	2012,1388	2011,9851	0,1537	0	95	7,1e-08	K.DFLPEDIEVTTVDNHLR.V
				3	2096,0029	2094,9956	2094,9607	0,0350	0	46	0,0051	R.FDAQGFAPQDINVTSSENR.V
	α- tubulin	Sm00654	Smp_016780*	1,2,3									6	22.58
				1	1687,9402	1686,9329	1686,8829	0,0500	0	51	0,0027	R.AVFVDLEPTVVDEVR.T
				2	1458,0002	1456,9929	1456,8613	0,1316	0	38	0,041	R.LIGQIVSSITASLR.F
				2	1598,9420	1597,9347	1597,7599	0,1748	0	58	0,00052	R.TIQFVDWCPTGFK.V + Carbamidomethyl (C)
				2	1688,0220	1687,0147	1686,8829	0,1318	0	107	6,4e-09	R.AVFVDLEPTVVDEVR.T
				2	1865,1051	1864,0978	1863,8971	0,2007	0	100	2,4e-08	R.AVCMLSNTTAIAEAWAR.L + Carbamidomethyl (C)
				2	2330,2817	2329,2744	2329,0110	0,2635	0	75	5,7e-06	R.AFVHWYVGEGMEEGEFSEAR.E
				2	2409,4543	2408,4470	2408,2012	0,2458	0	146	3,3e-13	R.FDGALNVDLTEFQTNLVPYPR.I
				3	1687,9497	1686,9424	1686,8829	0,0595	0	60	0,00032	R.AVFVDLEPTVVDEVR.T
	β- tubulin	Sm06624	Smp_030730*	1,2									5	20.07
				1	1822,9508	1821,9435	1821,9156	0,0280	0	59	0,00037	R.EIVHIQAGQCGNQIGAK.F + Carbamidomethyl (C)
				2	1682,9905	1681,9832	1681,8100	0,1732	0	44	0,011	K.NSSYFVDWIPNNVK.T
				2	1708,0360	1707,0287	1706,8549	0,1738	0	39	0,04	R.SLTVPELTQQMFDAK.N
				2	1959,1523	1958,1450	1957,9745	0,1705	0	169	2,7e-15	K.GHYTEGAELVDSVLDVVR.K
				2	2708,5735	2707,5662	2707,3310	0,2353	0	132	6,5e-12	K.LTTPTYGDLNHLVSATMSGVTTCLR.F + Carbamidomethyl (C)
	cyclophilin	Sm12777	Smp_040130*	2.3									1	8.69
				2	1680,0155	1679,0082	1678,8566	0,1516	0	98	4,3e-08	R.IIFELFNDVPDTTR.N
				3	1679,8934	1678,8861	1678,8566	0,0295	0	77	6,7e-06	R.IIFELFNDVPDTTR.N
Gut proteases
	Hemoglobinase (asparaginyl endopeptidase)	Sm00989		2	1414,7643	1413,7570	1413,6565	0,1005	0	46	0,01	K.DWYEGVVIDYR.G	1	2.47
	Cathepsin B1 isotype 1 precursor	Sm01772	Smp_067060*	1	1015,5872	1014,5799	1014,5498	0,0301	0	46	0,012	R.IIGWGVENK.T	1	2.6
S. mansoni specific
	unknown (Ig-like domain)		Smp_146950	2	1655,9166	1654,9093	1654,7872	0,1221	0	69	4,4e-05	K.TLTCYVDDLITGER.V + Carbamidomethyl (C)	5	1.38
				2	1758,9563	1757,9490	1757,8148	0,1342	0	64	0,00012	R.DDLPPIQEYGSSYFK.F
				2	1822,2483	1821,2410	1821,0434	0,1976	0	39	0,012	R.CIIVVSVPIPVDIELR.D + Carbamidomethyl (C)
				2	2250,4324	2249,4251	2249,2420	0,1832	0	129	1,1e-11	R.QPEIPGDVPIPSQLLPISPPR.M
				2	2349,3350	2348,3277	2348,1185	0,2092	0	86	4,5e-07	K.SSSYTWQFIDHLSNPINPSR.I
	unknown (Ig-like domain)		Smp_143410	4	2131,1045	2130,0972	2129,9978	0,0995	0	52	0,0015	K.SPPDLNFDNNPSSGISSNLR.D	1	1.95
	unknown (EGF-like domain protein)		Smp_130280	2	1601,9181	1600,9108	1600,7886	0,1223	0	69	4,8e-05	K.YISSVNFPEGSFVR.Y	1	0.56
	Putative WD40-repeat containing protein	Sm08854	Smp_008110	1,2,3,4									7	13.12
				1	1237,6162	1236,6089	1236,5986	0,0103	0	39	0,056	K.DAVYSEDGLIR.F
				1	1700,9132	1699,9059	1699,8530	0,0530	0	119	4e-10	K.GAQVDPNGLILFEDGR.M
				1	2088,0615	2087,0542	2086,9881	0,0661	0	65	7,7e-05	K.YMLVTDEDNQTLLVYDR.F
				2	1518,9498	1517,9425	1517,8354	0,1071	0	56	0,00082	K.TAIQHGLYLFSIR.D
				2	1700,9946	1699,9873	1699,8530	0,1344	0	120	3,3e-10	K.GAQVDPNGLILFEDGR.M
				2	1700.92	1699.91	1699.85	0.059	0	(80)	3.4e-06	K.GAQVDPNGLILFEDGR.M
				2	1712,0587	1711,0514	1710,9305	0,1210	0	69	3,2e-05	K.IQPPSGDVLYSVPALR.L
				2	2088,1509	2087,1436	2086,9881	0,1555	0	101	1,9e-08	K.YMLVTDEDNQTLLVYDR.F
				2	2633,7415	2632,7342	2632,4435	0,2907	0	175	6e-17	K.LTDELAILPNGDIVATKPLIENQR.F
				3	1437,7633	1436,7560	1436,7300	0,0260	0	47	0,0076	R.FVIYDAGDVSVPR.V
				3	1700,9202	1699,9129	1699,8530	0,0600	0	91	2,6e-07	K.GAQVDPNGLILFEDGR.M
				3	2088,0813	2087,0740	2086,9881	0,0859	0	65	7,4e-05	K.YMLVTDEDNQTLLVYDR.F
				3	2633,5129	2632,5056	2632,4435	0,0621	0	45	0,0035	K.LTDELAILPNGDIVATKPLIENQR.F
				4	1437,8208	1436,8135	1436,7300	0,0835	0	51	0,0029	R.FVIYDAGDVSVPR.V
				4	1700,9041	1699,8968	1699,8530	0,0439	0	106	8e-09	K.GAQVDPNGLILFEDGR.M
				4	1711,9674	1710,9601	1710,9305	0,0297	0	44	0,013	K.IQPPSGDVLYSVPALR.L
				4	2088,0513	2087,0440	2086,9881	0,0559	0	96	6,1e-08	K.YMLVTDEDNQTLLVYDR.F
				4	2633,5200	2632,5127	2632,4435	0,0692	0	61	8,2e-05	K.LTDELAILPNGDIVATKPLIENQR.F
	unknown	Sm00320	Smp_059660	2	1446,8724	1445,8651	1445,7343	0,1308	0	60	0,0004	R.ADWVVPAYGPPFK.V	1	3.13
	unknown	Sm05402	Smp_161030	2	2151,2922	2150,2849	2150,0909	0,1940	0	59	0,00023	K.ETWPDYPGQLQVIHQAIR.V	1	6.89
	unknown	Sm03734	Smp_098710	2.4									2	6.58
				2	1740,0781	1739,0708	1738,9465	0,1243	0	52	0,0017	R.EIQSAIIPGLTEVDVR.N
				4	1470,7896	1469,7823	1469,7303	0,0520	0	52	0,0025	K.TSEGNWLVVFYR.K
				4	1739,9958	1738,9885	1738,9465	0,0420	0	45	0,0092	R.EIQSAIIPGLTEVDVR.N
	Sj-Ts1	Sm04782	Smp_123270*	1	1433,8237	1432,8164	1432,7899	0,0265	1	71	3,5e-05	R.RVDISNVPLHGAR.R	1	14.77
	unknown		Smp_127820	2	1774,0820	1773,0747	1772,9349	0,1398	0	47	0,0053	K.IDVVPPISEFPYELR.C	1	1.59
	unknown		Smp_075420	3	1531,8868	1530,8795	1530,8235	0,0561	0	39	0,046	K.YGPVYLYLYRPK.S	2	9.66
				3	2022,0613	2021,0540	2021,0106	0,0435	0	42	0,018	R.TIDSLLDVTYLTYDPHR.G
	unknown		Smp_153550	4	1693,9480	1692,9407	1692,8359	0,1048	0	70	2,9e-05	R.HSGFLTEQEIEYIK.Q	1	10.44
	unknown (cysteine-rich protein)	Sm12521		2	3235,7625	3234,7552	3234,4685	0,2867	0	93	4,1e-08	K.TLTAGSHCEHDGKPYCQIPCYQALFGPK.G + 3 Carbamidomethyl (C)	1	27.18
* Peptide hits common to more than one predicted protein
Scores in brackets are from non-unique peptides
