# Supplementary material for: Enzymatic Shaving of the Tegument Surface of Live Schistosomes for Proteomic Analysis: A Rational Approach to Select Vaccine Candidates
Source: PLoS Negl Trop Dis. 2011 Mar 29;5(3):e993. doi: 10.1371/journal.pntd.0000993 (PMC3066142; doi:10.1371/journal.pntd.0000993)
Supplement: Table S3 — Identities from 2-DE gel of PiPLC-released proteins. (0.03 MB XLS) [file pntd.0000993.s006.xls]

## Sheet: Table S3
Table S3 - 2-DE gel identities from PiPLC-released proteins
Protein Identity	Clustered ESTs	Accesion number (SchistoDB/NCBInr)	Theorectical pI	Observed	Mr(expt)	Mr(calc)	Delta	Miss	Score	Expect	Peptide sequence	Number of unique peptides	% Coverage
Sm200 (upper spot)		Smp_017730**	4.8	1184,6740	1183,6667	1183,6713	-0,0046	0	46	0.013	R.TIHGQIIQFK.L	4	2.94
				1344,7894	1343,7821	1343,7773	0,0049	0	72	2.5e-05	R.ALIITSSGVNTIR.A
				1775,8374	1774,8301	1774,8414	-0,0112	0	74	1.1e-05	R.YELQAEVIYTEDFR.D
				1470,7813	1469,7740	1469,7820	-0,0079	0	52	0.0023	K.LHVYGLPFHYPK.I
Sm200 (lower spot)		Smp_017730**	4.8	1775,8558	1774,8485	1774,8414	0,0072	0	100	2.7e-08	R.YELQAEVIYTEDFR.D	1	0.84
Hsp70		Smp_106930**	5.2	1081,5742	1080,5669	1080,5604	0,0065	0	41	0.038	K.LLQDFFNGK.E	8	9.43
				1169,6766	1168,6693	1168,6564	0,0129	0	54	0.002	K.DAGAIAGLNVLR.I
				1228,6439	1227,6366	1227,6207	0,0159	0	47	0.0094	K.VEIIANDQGNR.T
				1253,6307	1252,6234	1252,6088	0,0146	0	84	1.8e-06	R.FEELNADLFR.G
				1473,6967	1472,6894	1472,6783	0,0111	0	47	0.0084	R.TTPSYVAFTDSER.L
				1481,8055	1480,7982	1480,7998	-0,0016	0	52	0.0024	K.SQIHDIVLVGGSTR.I
				1691,7316	1690,7243	1690,7183	0,0060	0	95	1e-07	K.STAGDTHLGGEDFDNR.M
				1982,9850	1981,9777	1981,9745	0,0032	0	99	3.1e-08	R.TVSDAVITVPAYFNDSQR.Q
Alkaline Phosphatase		Smp_155890	7.3	1060,6349	1059,6276	1059,6077	0,0199	0	52	0.0036	K.GFLLLVEGGR.I	4	10.76
				1210,6542	1209,6469	1209,6354	0,0115	0	68	7.3e-05	K.AGFSTGIVTTTR.V
				1290,7040	1289,6967	1289,6980	-0,0013	0	79	5.5e-06	K.GPFNTVGITGTVK.C
				1351,7212	1350,7139	1350,7044	0,0095	0	78	6.8e-06	K.HVLLHTNNEFK.Q
Enolase	Sm12193	Smp_024110	6.5	1188,6478	1187,6405	1187,6298	0,0107	0	77	1.1e-05	K.AGAAEAGLPLYR.Y	2	6.9
				1764,9172	1763,9099	1763,9166	-0,0067	0	121	2.6e-10	R.AAVPSGASTGVHEALELR.D
Carbonic Anhydrase	Sm04975	Smp_168730	7.3	919,5006	918,4933	918,4923	0,0010	0	45	0.017	R.EQINLFR.N	2	5.94
				1301,6886	1300,6813	1300,6928	-0,0115	0	103	2e-08	R.FPLEGHIVSFR.R
Frutose Biphosphate Aldolase	Sm05684	Smp_042160.1**	8.0	1296,7334	1295,7261	1295,7125	0,0136	0	55	0.0013	R.VTEQVLAFVYK.A	1	3.39
Triose Phosphate Isomerase (TPI)	Sm00999	Smp_003990	7.7	1737,8911	1736,8838	1736,8958	-0,0120	0	97	6.2e-08	K.VATPQQAQEVHNFLR.K	1	5.92
Glutathione S Transferase 28 kDa (GST)	Sm02267	Smp_054160	7.0	1667,8098	1666,8025	1666,7951	0,0075	0	92	1.8e-07	K.LIGQAEDVEHEYHK.T	1	6.63
Sm22.6		Smp_045200	7.0	1038,5414	1037,5341	1037,5142	0,0200	0	43	0.029	K.SLLDNTYGR.V	1	4.73
Superoxide Dismutase (SOD)		Smp_176200.2	6.5	2213,0789	2212,0716	2212,0549	0,0167	0	40	0.023	K.FTQETDNGPVHVHAEFSGLK.A	1	13.07
CD59a*	Sm03249	Smp_019350	7.9	1362,6088	1361,6015	1361,6068	-0,0053	0	75	1.3e-05	R.SCVPVCVEADAR.R + 2 Carbamidomethyl (C)	1	9.52
CD59a	Sm03249	Smp_019350	7.9	1362,6229	1361,6156	1361,6068	0,0088	0	92	2.9e-07	R.SCVPVCVEADAR.R + 2 Carbamidomethyl (C)	2	23.01
				2028,9451	2027,9378	2027,9405	-0,0027	1	99	3.5e-08	R.VKDTEIQNGCTFCSTIR.T + 2 Carbamidomethyl (C)
Thioredoxin		Smp_008070	5.9	1274,6646	1273,6573	1273,6514	0,0059	1	82	2.6e-06	K.VDVDKLEETAR.K	2	22.63
				1511,7321	1510,7248	1510,7263	-0,0015	0	92	2.4e-07	K.QDGDLESLLEQHK.N
Sm14	Sm04779	Smp_095360.1**	8.3	1000,4328	999,4255	999,4185	0,0070	0	56	0.0013	K.FGEEFDEK.T	2	15.03
				1232,6974	1231,6901	1231,6772	0,0129	0	62	0.00029	K.TTVTVGDVTAIR.N
Alpha 2 macroglobulin		Smp_089670	5.3	955,4767	954,4694	954,4559	0,0135	0	53	0.0027	K.NSFDAVFR.C	3	1.53
				1209,6942	1208,6869	1208,6877	-0,0008	0	51	0.0041	R.QVINQIELPR.Y
				1386,8016	1385,7943	1385,8031	-0,0087	0	71	3.2e-05	R.FLTLNVNSLLPR.S
Phosphatidylinositol-specific phospholipase C (PiPLC)		P08954	6.2	1255.6405	1254.6332	1254.6649	-0.0316	0	84	5e-05	K.NYFVDPIFLK.T	2	6.37
				1403.7379	1402.7306	1402.7609	-0.0302	0	74	0.00047	K.WSPLLYQEVIR.A
* Isoform associated to less acidic pI. Please refer to Figure 1B
** Peptide hits common to more than one predicted protein
