# Supplementary material for: Enzymatic Shaving of the Tegument Surface of Live Schistosomes for Proteomic Analysis: A Rational Approach to Select Vaccine Candidates
Source: PLoS Negl Trop Dis. 2011 Mar 29;5(3):e993. doi: 10.1371/journal.pntd.0000993 (PMC3066142; doi:10.1371/journal.pntd.0000993)
Supplement: Table S4 — PiPLC shaving identities/iTRAQ ratios. (0.04 MB XLS) [file pntd.0000993.s007.xls]

## Sheet: Table S4
Table S4 - PiPLC shaving identities / iTRAQ ratios
Category	Accession Number (Schistosoma mansoni databases)						Protein identity			115/114	116/114	117/114	SD (geo)	SD (geo)	SD (geo)
	Clustered ESTs			Predicted Gene									115/114	116/114	117/114
Membrane
	Sm09193			Smp_072190			Sm29			0.616	9.565	9.883
	Sm03249			Smp_019350			CD59a			0.866	8.706	6.115	1.195	1.526	1.446
				Smp_017730*			Sm200			0.837	7.749	5.038	1.124	1.27	1.283
	Sm04975			Smp_168730			Carbonic Anhydrase			1.04	6.803	5.121	1.148	1.526	1.66
	Sm00433			Smp_105220			CD59b			0.793	5.092	4.384	1.105	2.108	1.881
				Smp_155890			Alkaline Phosphatase			0.998	2.936	3.044	1.139	1.67	2.67
	Sm01523			Smp_025830			ADP-ribosyl cyclase (SARC)			0.871	2.88	1.799	1.103	1.136	1.18
	Sm12366			Smp_181530			CD63 like tetraspanin TSP-2			1.038	0.767	0.655
	Sm04814			Smp_074140*			Annexin type IV			0.997	0.817	0.513
Cytoskeletal
	Sm00900*			Smp_046590.2*			Putative Actin			1.09	0.88	0.722	1.021		1.101
	Sm12742*			Smp_008660.1*			Putative Villin			0.947	0.778	0.657	1.093	1.067	1.381
	Sm00714			Smp_032950			Cytoplasmatic Dynein Light Chain			0.927	0.851	0.731
	Sm00101			Smp_086530			Sm20.8			0.906	0.711	0.593
	Sm03938			Smp_086480			Sm21.7			1.086	0.81		1.084	1.605
Cytosolic enzymes
	Sm12193			Smp_024110			Enolase			1.008	0.674	0.569	1.095	1.073	1.12
	Sm05684			Smp_042160.1*			Frutose Biphosphate Aldolase			1.026	0.884	0.838	1.084	1.256	1.582
	Sm12777			Smp_040130*			Peptidyl Prolil Cis Trans Isomerase			1.161	1.024		1.083	1.179
	Sm06243			Smp_83870.2			Putative Cytosol Aminopeptidase			1.089	0.658	0.64
	Sm12448			Smp_059480			Thioredoxin Peroxidase 1			0.88	0.772	0.834
	Sm01020			Smp_059790.1*			Transketolase			0.839	0.518	0.549	1.218	1.23	1.426
	Sm12959			Smp_092750			Nucleoside Diphosphate Kinase			0.915	0.748	0.822	1.074	1.107	1.263
	Sm00627			Smp_091010			Problable Hidroxyacylglutathione Hidrolase			1.149	0.8	0.542
	Sm02267			Smp_054160			Glutathione S-transferase 28kDa			1.037	0.653	0.449
	Sm03515			Smp_053220.1*			Aldo/Keto Reductase			0.912	0.76	0.471
	Sm11464			Smp_142370.1			Phosphatidylinositol-4-phosphate-5-kinase Type II Beta			1.22	1.354	1.298
	Sm03441			Smp_096760			Phosphoglycerate Mutase			0.878	0.768	0.673
	Sm00999			Smp_003990			Triose Phosphate Isomerase			0.886	0.551	0.652	1.215	1.191	1.283
Cytosolic proteins
	Sm04779			Smp_095360*			Sm14			1.202	1.083	0.547	1.085	1.063	1.61
	Sm12452			Smp_009760			14.3.3 Protein			0.985	0.723	0.572	1.62	1.068	1.084
	Sm01524			Smp_072330*			Hsp90			1.001	1.257	1.261	1.11	1.257	1.261
	Sm09042			Smp_182190*			Hsp70			1.031	0.633	0.708	1.077	1.12	1.264
	Sm01636*			Smp_006390			Cysteine Protease Inhibitor			1.056	0.802	0.749
	Sm12307			Smp_090080			Serpin			1.196	1.081	0.837	1.146	1.41	1.217
				Smp_079230			Immunophillin			0.972	0.528	1.201	1.218	1.609	1.562
	Sm01930			Smp_151690			Translation Inhibitor Protein Homolog			0.992	0.844	0.756
	Sm00127			Smp_032580.1*			Proteassome Subunit			0.92	1.01	1.022
Secreted/Gut
	Sm02368			Smp_053310			LMWP			1.199			1.048
				Smp_089670			Alpha 2 Macroglobulin			1.016	0.853	0.665	1.068	1.061	1.086
	Sm12579			Smp_014570			Saposin B			0.904	0.49	0.493
Unknowns
	Sm06535			Smp_184180*			Unknown			1.057	0.978	0.819	1.068	1.039	1.191
	Sm06918			Smp_009230*			Unknown			1.088	1.163	0.65
	Accession Number (NCBInr Mus musculus database)
Membrane
	CAA26549						Thy1,2			0.927	4.528	3.191
	AAD42980						CD48 Antigen			0.848	8.568	5.481
Cytoskeletal
	CAA31455						Actin Gamma			1.09	0.88	0.722	1.021		1.101
Cytosolic enzymes
	AAA37869						Hsp 70			0.928	0.557	0.377	1.012	1.249	1.032
	AAA40121						Superoxide Dismutase			0.879	0.59	0.611	1.108	1.233	1.12
	NP_036097						Proteasome Subunit Alpha Type 5			0.92	1.01	1.022
Cytosolic Protein
	BAA13421						14-3-3 Zeta			0.903	0.575	0.43
Contaminant
	CAA24214						Keratin			1.365	1.135	0.71
	BAB31776						Keratin Complex 2			1.104	0.933		1.048	1.13
	NP_001028349						Keratin 76			1.334	1.274	0.724
	CAA52788						Keratin 2			1.116	0.797	1.143
* Peptide hits common to more than one predicted protein
SD(geo) = standard geometric deviation (provided for protein identities obtained from at least 3 peptide fragmentations with expect score < 0.05)
Protein identities obtained from fragmentations of 1 and 2 peptides are reported based on their significant Mascot expect score (<0.05) in three independent iTRAQ experiments.
