# Supplementary material for: Enzymatic Shaving of the Tegument Surface of Live Schistosomes for Proteomic Analysis: A Rational Approach to Select Vaccine Candidates
Source: PLoS Negl Trop Dis. 2011 Mar 29;5(3):e993. doi: 10.1371/journal.pntd.0000993 (PMC3066142; doi:10.1371/journal.pntd.0000993)
Supplement: Table S5 — PiPLC shaving peptide data. (0.06 MB XLS) [file pntd.0000993.s008.xls]

## Sheet: Table S5
Table S5 - PiPLC shaving peptide data
Protein Category	Protein identity	Accession Number (Schistosoma mansoni databases)						Observed	Mr(expt)	Mr(calc)	Delta	Miss	Score	Expect	Peptide sequence	Number of unique peptides	% Coverage
		Clustered ESTs			Predicted Gene
Membrane
	Sm29	Sm09193			Smp_072190			1354.81	1353.81	1353.79	0.0174	0	55	0.0014	K.IPSVPIANPFR.C	1	5.76
	CD59a	Sm03249			Smp_019350			1484.67	1483.66	1483.64	0.0205	0	78	5.7e-06	R.SCVPVCVEADAR.R	3	29.35
								1640.76	1639.75	1639.74	0.0058	1	41	0.027	R.SCVPVCVEADARR.S
								1725.99	1724.98	1724.97	0.0185	1	84	1.4e-06	R.TYVQDKLQVTSR.S
	Sm200				Smp_017730*			1109.62	1108.62	1108.64	-0.0206	0	51	0.0042	K.IVEFGEK.I	15	10.56
								1123.58	1122.58	1122.56	0.0128	0	51	0.0037	K.VADGILSCR.Y
								1190.77	1189.76	1189.69	0.0695	0	56	0.0011	R.IIQSNAEK.L
								1286.74	1285.73	1285.75	-0.0175	0	50	0.0041	K.NIPDPTITK.N
								1303.86	1302.85	1302.83	0.0142	1	51	0.0031	K.VNLNKVGK.Y
								1488.91	1487.9	1487.88	0.0249	0	80	3.7e-06	R.ALIITSSGVNTIR.A
								1525.79	1524.79	1524.8	-0.0162	0	85	1.2e-06	K.LNNPSTSDVYK.L
								1619.85	1618.85	1618.84	0.0045	0	63	0.00017	K.QGDDNDNLSILK.S
								1619.95	1618.94	1618.89	0.0542	1	98	5.5e-08	R.TGQTDLKAPTSGR.Y
								1743.95	1742.95	1742.94	0.0014	0	45	0.0096	K.TYSVTSVHFVTSK.R
								1827.96	1826.96	1826.95	0.0015	0	107	5.6e-09	R.VIGEVDEYPDYIK.Q
								1946.07	1945.06	1945.06	0.0007	1	42	0.015	K.TTETLNDKNNHVK.L
								1991.81	1990.81	1990.8	0.0076	0	51	0.0014	K.DGQCSTDNNDIITCTR.T
								2062.03	2061.02	2061.04	-0.0157	0	132	1.5e-11	R.AYHQLDENNVDSQLK.I
								2063.07	2062.06	2062.08	-0.023	0	107	4.2e-09	K.NPEDTLSSGVWLSELK.V
	Carbonic Anhydrase	Sm04975			Smp_168730			1063.61	1062.6	1062.59	0.0066	0	56	0.0014	R.EQINLFR.N	3	8.25
								1293.75	1292.75	1292.74	0.0027	0	53	0.0021	K.TDISTLDLK.L
								1309.71	1308.7	1308.69	0.0119	0	74	1.7e-05	R.NLPYGSNEK.Q
	CD59b	Sm00433			Smp_105220			1428.58	1427.57	1427.58	-0.0056	0	54	0.0014	K.DCVASCVPQDR.R	2	18.54
								1738.82	1737.81	1737.81	0.0057	1	69	3.5e-05	R.TVYTYRDEDNYR.I
	Alkaline Phosphatase				Smp_155890			1354.74	1353.74	1353.74	-0.0004	0	47	0.0093	K.AGFSTGIVTTTR.V	2	5.85
								1578.94	1577.93	1577.9	0.0327	0	113	2e-09	K.GPFNTVGITGTVK.C
	ADP-ribosyl ciclase (SARC)	Sm01523			Smp_025830			1103.71	1102.7	1102.7	0.0095	0	39	0.068	R.VQQLTVK.L	1	5.1
	CD63 like tetraspanin TSP-2	Sm12366			Smp_181530			1530.76	1529.75	1529.75	0.0058	0	87	8.4e-07	K.DGVQFTEGCIK.K	1	9.09
	Annexin type IV	Sm04814			Smp_074140*			1196.73	1195.72	1195.71	0.0142	0	60	0.00044	K.AYSDLLVK.A	1	2.78
Cytoskeletal
	Putative Actin	Sm00900*			Smp_046590.2*			1276.64	1275.64	1275.62	0.016	0	51	0.0036	R.GYSFTTTAER.E	5	17.79
								1342.82	1341.81	1341.8	0.0091	0	49	0.0054	R.AVFPSIVGRPR.H
								1642.85	1641.84	1641.82	0.0178	1	85	1.2e-06	K.DSYVGDEAQSKR.G
								1935.04	1934.03	1933.99	0.0421	0	97	5.7e-08	K.SYELPDGQVITIGNER.F
								2242.25	2241.24	2241.26	-0.0195	0	70	2.3e-05	R.VAPEEHPVLLTEAPLNPK.A
	Putative Villin	Sm12742*			Smp_008660.1*			1573.81	1572.8	1572.79	0.0089	0	62	0.00023	R.EVDGFESDLFK.T	2	6.59
								1693.87	1692.87	1692.81	0.0586	0	66	8.5e-05	R.ESTADEYGTAAYK.T
	Cytoplasmatic Dynein Light Chain	Sm00714			Smp_032950			1446.75	1445.75	1445.73	0.0187	0	81	3.5e-06	R.ALFDYADTDK.S	1	14.28
	Sm20.8	Sm00101			Smp_086530			1249.78	1248.77	1248.75	0.0148	0	76	1.2e-05	K.AIELLTSSK.K	1	4.97
	Sm21.7	Sm03938			Smp_086480			1234.55	1233.54	1233.56	-0.0208	0	52	0.0033	K.ITFEEFCR.G	2	9.23
								1379.84	1378.83	1378.81	0.0253	0	65	0.00012	K.QVEVTQLFK.D
Cytosolic enzymes
	Enolase	Sm12193			Smp_024110			1240.83	1239.83	1239.82	0.0098	0	70	4.8e-05	K.IIAPALINK.N	7	18.4
								1332.76	1331.75	1331.73	0.0226	0	85	1.3e-06	K.AGAAEAGLPLYR.Y
								1348.77	1347.76	1347.75	0.0133	0	99	4.8e-08	R.IEEELGTAAK.Y
								1359.78	1358.78	1358.76	0.0119	0	91	3.2e-07	R.GNPTVEVDLK.T
								1389.84	1388.83	1388.82	0.0052	0	90	4.3e-07	K.GVLTAVSNVNK.I
								1401.85	1400.84	1400.85	-0.0088	0	83	2.2e-06	K.GLQLLEEAIK.I
								1476.85	1475.84	1475.83	0.004	0	(40)	0.04	K.AGAAEAGLPLYR.Y
								1909.06	1908.05	1908.02	0.0292	0	52	0.0018	R.AAVPSGASTGVHEALELR.D
	Frutose Biphosphate Aldolase	Sm05684			Smp_042160.1*			1346.76	1345.76	1345.76	-0.0026	0	69	5.4e-05	R.QLLFSADHK.L	4	14.8
								1577.87	1576.86	1576.83	0.0278	0	68	5e-05	K.AYTPQENALATVR.A
								1668.94	1667.94	1667.91	0.0268	0	104	1.5e-08	K.ENVHAAQEELLK.L
								1850.06	1849.05	1849.03	0.018	1	79	3.2e-06	K.KAYTPQENALATVR.A
	Peptidyl Prolil Cis Trans Isomerase	Sm12777			Smp_040130*			1028.64	1027.63	1027.59	0.0342	0	44	0.02	K.AFFDIK.A	3	18
								1203.74	1202.74	1202.75	-0.0111	0	85	1.4e-06	K.VVSGIDVVK.K
								1824.01	1823	1822.96	0.0421	0	75	8.5e-06	R.IIFELFNDVPDTTR.N
	Putative Cytosol Aminopeptidase	Sm06243			Smp_083870.2			1500.8	1499.79	1499.77	0.0216	0	100	3.9e-08	K.GVTYDTGGSDLK.V	1	2.16
	Thioredoxin Peroxidase 1	Sm12448			Smp_059480			1733.79	1732.78	1732.78	0.0035	0	94	1.2e-07	K.AYGVFDEEDGNAFR.G	1	7.56
	Transketolase	Sm01020			Smp_059790.1*			1543.88	1542.87	1542.85	0.0245	0	58	0.00059	K.AADVLATENINIR.V	2	4.12
								1752.96	1751.95	1751.94	0.0132	1	56	0.00088	R.KIDSDLEGHPTPR.L
	Nucleoside Diphosphate Kinase	Sm12959			Smp_092750			1114.69	1113.68	1113.66	0.0206	0	71	4e-05	R.GLVGEVIQR.F	2	12.08
								1202.51	1201.5	1201.5	0.0063	0	48	0.008	R.GDYCQDVGR.N
	Problable Hidroxyacylglutathione Hidrolase	Sm00627			Smp_091010			1453.84	1452.83	1452.82	0.0156	0	62	0.00024	R.VSEPDVLAHAK.T	1	4.21
	Glutathione S-transferase 28kDa	Sm02267			Smp_054160			1013.55	1012.55	1012.55	0.001	0	52	0.0034	K.VIYFDGR.G	3	12.3
								1226.76	1225.76	1225.78	-0.0177	0	42	0.034	K.IKPTIPGGR.L
								1309.75	1308.74	1308.69	0.0478	0	42	0.031	K.YLSNRPATPF.-
	Aldo/Keto Reductase	Sm03515			Smp_053220.1*			1145.71	1144.71	1144.71	0.0001	0	46	0.013	R.QIENILK.H	2	4.78
								1146.69	1145.68	1145.69	-0.0055	0	57	0.0011	K.LVDDGLVK.S
	Phosphatidylinositol-4-phosphate-5-kinase Type II Beta	Sm11464			Smp_142370.1			1473.71	1472.7	1472.69	0.0079	0	51	0.0031	-.FEVEAFTDSER.C	1	2.84
	Phosphoglycerate Mutase	Sm03441			Smp_096760			1427.7	1426.69	1426.71	-0.0181	0	48	0.0059	K.YALLDSSCIPR.T	1	4.4
	Triose Phosphate Isomerase	Sm00999			Smp_003990			1609.81	1608.8	1608.8	0.0008	0	71	2.8e-05	K.EIHVAAQNCYK.V	4	21.31
								1630.88	1629.87	1629.85	0.0266	0	72	2.5e-05	R.IIYGGSVTAANCK.E
								1877.08	1876.07	1876.07	0.001	0	96	6.4e-08	R.VVVAYEPVWAIGTGK.V
								1882.01	1881	1881	0.007	0	54	0.0013	K.VATPQQAQEVHNFLR.K
Cytosolic proteins
	Sm14	Sm04779			Smp_095360*			1288.64	1287.63	1287.62	0.0099	0	46	0.011	K.FGEEFDEK.T	3	22.54
								1317.81	1316.81	1316.75	0.0509	0	48	0.0076	K.LTQTQVDPK.N
								1804.88	1803.87	1803.85	0.0184	1	100	2.9e-08	K.FGEEFDEKTSDGR.N
	14.3.3 Protein	Sm12452			Smp_009760			1085.64	1084.63	1084.6	0.0323	0	58	0.00089	K.SLDAYTK.A	6	26.16
								1195.72	1194.71	1194.72	-0.0129	0	56	0.0013	R.NLLSVAYK.N
								1367.72	1366.72	1366.68	0.0311	0	71	3.7e-05	R.YLAEVATDDAR.T
								1583.77	1582.76	1582.73	0.0252	0	91	2.7e-07	R.YTEASGNLGNEER.N
								1613.93	1612.92	1612.9	0.0192	0	81	2.5e-06	K.DLSNTDLVHIAK.L
								1736.93	1735.92	1735.93	-0.0112	0	102	2.1e-08	K.ATTAAENLPTTHPIR.L
	Hsp90	Sm01524			Smp_072330*			1236.65	1235.64	1235.64	-0.005	0	46	0.012	K.FYEQFSK.S	3	4.29
								1441.79	1440.78	1440.73	0.0456	0	50	0.0046	K.YTEEEQLNK.L
								2137.03	2136.03	2136.01	0.0134	0	119	2.8e-10	R.NPEDITTEEYAEFYK.S
	Hsp70	Sm09042			Smp_182190.2*			1146.71	1145.7	1145.65	0.0442	0	41	0.038	R.GTLDPVEK.A	5	9.42
								1372.79	1371.78	1371.72	0.0566	0	47	0.0082	K.VEIIANDQGNR.T
								1397.72	1396.72	1396.71	0.0058	0	82	2.4e-06	R.FEELNADLFR.G
								1617.79	1616.79	1616.78	0.0071	0	61	0.00031	R.TTPSYVAFTDSER.L
								1835.83	1834.82	1834.82	0.0042	0	112	1.8e-09	K.STAGDTHLGGEDFDNR.M
	Cysteine Protease Inhibitor	Sm01636*			Smp_006390*			1340.81	1339.81	1339.81	0	0	69	6e-05	K.ELQLHSVVK.D	1	8.91
	Serpin	Sm12307			Smp_090080			1348.72	1347.72	1347.69	0.0268	0	56	0.00094	K.IENFDISPNR.Q	2	4.67
								1556.88	1555.87	1555.85	0.0245	1	45	0.012	K.TFIDDKEEK.V
	Immunophillin				Smp_079230			1886.93	1885.92	1885.88	0.0369	0	39	0.039	R.AYLTCTPDYAYGSK.G	2	25.92
								1925.1	1924.09	1924.07	0.0156	1	49	0.0035	M.GVTVDTYKPGDGKR.I
	Translation Inhibitor Protein Homolog	Sm01930			Smp_151690			1485.79	1484.79	1484.76	0.0246	0	59	0.00048	R.ATYQVECLPK.N	1	8.4
	Proteassome Subunit	Sm00127			Smp_032580.1*			1207.66	1206.66	1206.61	0.0443	0	59	0.00063	R.GVNTFSPEGR.L	1	4.52
Secreted/Gut
	LMWP	Sm02368			Smp_053310			1240.7	1239.7	1239.7	0.001	0	62	0.00033	K.ELFTESVK.L	3	30.19
								1497.78	1496.77	1496.76	0.0098	0	90	4.3e-07	K.YLEEDNLGEK.L
								1769.99	1768.99	1768.96	0.03	1	89	3.8e-07	R.KYLEEDNLGEK.L
	Alpha 2 Macroglobulin				Smp_089670			1191.71	1190.71	1190.71	-0.0088	0	63	0.00021	K.AIFIESVIR.G	6	3.11
								1280.71	1279.7	1279.67	0.0342	0	66	0.00011	R.YPLDDNQK.I
								1318.67	1317.66	1317.64	0.0156	0	63	0.0002	R.DDGSFSAFGK.S
								1353.79	1352.79	1352.79	-0.0038	0	53	0.0022	R.QVINQIELPR.Y
								1556.93	1555.92	1555.92	0.0037	0	65	0.00011	K.TTEVIHSIQLK.Q
								1862.04	1861.03	1861.03	0.001	1	56	0.00073	K.STPNIGINDNKEK.Y
	Saposin B	Sm12579			Smp_014570			1356.7	1355.69	1355.68	0.0126	0	56	0.0011	K.AVNPDYICK.A	1	4.1
Unknowns
	Unknown	Sm06535			Smp_184180*			1269.81	1268.8	1268.79	0.007	0	47	0.0095	K.IEPVPVTVK.T	4	16.74
								1738.94	1737.93	1737.94	-0.009	0	109	3.6e-09	K.SPESVLDSTAAFVK.R
								2254.14	2253.13	2253.15	-0.0182	0	49	0.0023	R.EVQVTQTERPVVTSEDHR.E
								2450.42	2449.41	2449.4	0.0052	1	40	0.015	K.APLITETASLELPTPEPVRK.T
	Unknown	Sm06918			Smp_009230*			1504.9	1503.9	1503.9	-0.0021	1	56	0.00098	K.SKNPTVAEVK.L	1	11.9
		Accession Number (NCBInr Mus musculus database)
Membrane
	Thy1,2	CAA26549						1450.87	1449.87	1449.84	0.0227	0	68	4.2e-05	R.VTLSNQPYIK.V	1	8.92
	CD48 Antigen	AAD42980						1288.7	1287.7	1287.7	0.0016	0	66	7.7e-05	K.TIFESEFK.G	1	17.39
Cytoskeletal
	Actin Gamma	CAA31455						1276.64	1275.64	1275.62	0.016	0	51	0.0022	R.GYSFTTTAER.E	5	18.18
								1342.82	1341.81	1341.8	0.0091	0	49	0.003	R.AVFPSIVGRPR.H
								1642.85	1641.84	1641.82	0.0178	1	85	8.1e-07	K.DSYVGDEAQSKR.G
								1935.04	1934.03	1933.99	0.0421	0	97	4e-08	K.SYELPDGQVITIGNER.F
								2242.25	2241.24	2241.26	-0.0195	0	70	1.9e-05	R.VAPEEHPVLLTEAPLNPK.A
Cytosolic enzymes
	Hsp 70	AAA37869						1146.71	1145.7	1145.65	0.0442	0	41	0.025	R.GTLDPVEK.A	4	6.94
								1372.79	1371.78	1371.72	0.0566	0	47	0.0051	K.VEIIANDQGNR.T
								1397.72	1396.72	1396.71	0.0058	0	82	1.4e-06	R.FEELNADLFR.G
								1835.83	1834.82	1834.82	0.0042	0	112	1.2e-09	K.STAGDTHLGGEDFDNR.M
	Superoxide Dismutase	AAA40121						966.568	965.561	965.565	-0.0039	0	42	0.019	K.AVCVLK.G	3	20.77
								1455.82	1454.81	1454.81	0.0037	0	87	5e-07	R.HVGDLGNVTAGK.D
								1800.99	1799.98	1799.94	0.0416	0	80	2e-06	K.GDGPVQGTIHFEQK.A
	Proteasome Subunit Alpha Type 5	NP_036097						1207.66	1206.66	1206.61	0.0443	0	59	0.00035	R.GVNTFSPEGR.L	1	4.14
Cytosolic Protein
	14-3-3 Zeta	BAA13421						1195.72	1194.71	1194.72	-0.0129	0	56	0.00065	R.NLLSVAYK.N	1	3.26
Contaminant
	Keratin	CAA24214						1669.87	1668.86	1668.85	0.0132	0	103	1e-08	R.ALEESNYELEGK.I	1	2.1
	Keratin Complex 2	BAB31776						1763.98	1762.98	1762.98	-0.0049	0	65	7.3e-05	R.FLEQQNQVLQTK.W	2	3.76
								1826.06	1825.06	1825.03	0.0246	1	72	1.2e-05	R.TNAENEFVTIKK.D
	Keratin 76	NP_001028349						1194.7	1193.69	1193.66	0.0252	0	47	0.0058	R.FLEQQNK.V	2	2.68
								1353.76	1352.75	1352.72	0.0338	0	76	6.2e-06	K.AQYEDIAQK.S
	Keratin 2	CAA52788						1329.77	1328.77	1328.75	0.0126	0	49	0.0028	K.VDPEIQNVK.S	2	3.25
								1398.74	1397.73	1397.7	0.0288	0	60	0.00024	R.GFSSGSAVVSGGSR.R
* Peptide hits common to more than one predicted protein
Score in bracket is from a non-unique peptide
