# Supplementary material for: Enzymatic Shaving of the Tegument Surface of Live Schistosomes for Proteomic Analysis: A Rational Approach to Select Vaccine Candidates
Source: PLoS Negl Trop Dis. 2011 Mar 29;5(3):e993. doi: 10.1371/journal.pntd.0000993 (PMC3066142; doi:10.1371/journal.pntd.0000993)
Supplement: Table S6 — PLA2 shaving identities and peptide data. (0.03 MB XLS) [file pntd.0000993.s009.xls]

## Sheet: Table S6
Table S6 - PLA2 shaving identities and peptide data
Category	Protein identity	Clustered ESTs	Predicted Gene	Observed	Mr(expt)	Mr(calc)	ppm	Miss	Score	Expect	Peptide sequence	Number of unique peptides	% Coverage
Membrane-associated / secreted
	Sm29	Sm09193	Smp_072190	1210.95	1209.94	1209.69	211	0	58	0.00078	K.IPSVPIANPFR.C	1	5.75
	dysferlin	Sm02186	Smp_141010*	1153.8	1152.79	1152.58	185	0	40	0.05	R.VFVLEDFER.G	1	0.5
	LMWP	Sm02368	Smp_053310	1209.86	1208.86	1208.56	248	0	60	0.00045	K.YLEEDNLGEK.L	1	10.41
Cytoskeletal
	gelsolin	Sm12742*	Smp_008660.1*	1451.05	1450.04	1449.71	229	0	53	0.0022	K.DTNLALFGSDIER.A	1	3.57
	actin	Sm01276		1106.81	1105.81	1105.52	263	0	64	0.00022	R.GHSFTTTAER.E	3	9.82
				1198.96	1197.95	1197.7	211	0	49	0.0056	R.AVFPSIVGRPR.H
				1791.25	1790.25	1789.88	202	0	84	2.4e-06	K.SYELPDGQVITIGNER.F
	antigen Sm21.7	Sm03938	Smp_086480	1268.01	1267	1266.73	209	0	46	0.013	K.FIQTYLTLLR.D	1	5.43
Cytosolic
	Hsp70	Sm09042	Smp_106930*	1169.91	1168.91	1168.66	213	0	96	1.2e-07	K.DAGAIAGLNVLR.I	6	12.68
				1228.92	1227.92	1227.62	242	0	(62)	0.00028	K.VEIIANDQGNR.T
				1228.92	1227.92	1227.62	242	0	69	6.3e-05	K.VEIIANDQGNR.T
				1253.87	1252.86	1252.61	199	0	66	0.00011	R.FEELNADLFR.G
				1474.01	1473	1472.68	221	0	70	4.1e-05	R.TTPSYVAFTDSER.L
				1692.03	1691.03	1690.72	182	0	87	6.6e-07	K.STAGDTHLGGEDFDNR.M
				1983.4	1982.39	1981.97	211	0	59	0.00069	R.TVSDAVITVPAYFNDSQR.Q
	Hsp 90	Sm01524*	Smp_072330*	1514.11	1513.11	1512.78	216	0	77	9.3e-06	R.GVVDSEDLPLNISR.E	1	1.98
	Glyceraldehyde-3Pdehydrogenase	Sm01185	Smp_056970.1*	1547.07	1546.06	1545.75	198	0	111	3.3e-09	R.VPTPDVSVVDLTCR.L + Methylthio (C)	1	4.14
	14-3-3 protein	Sm12452	Smp_009760	1223.88	1222.87	1222.58	239	0	61	0.00034	R.YLAEVATDDAR.T	3	15.46
				1439.98	1438.97	1438.63	236	0	99	5.2e-08	R.YTEASGNLGNEER.N
				1593.23	1592.23	1591.83	247	0	56	0.0018	K.ATTAAENLPTTHPIR.L
	14-3-3 protein zeta isoform	Sm11475*	Smp_009780*	1426.94	1425.93	1425.64	207	0	94	1.5e-07	R.YTEASGTLGNEER.N	1	5.17
	alpha tubulin	Sm00654*	Smp_016780*	1688.22	1687.21	1686.88	196	0	89	7.6e-07	R.AVFVDLEPTVVDEVR.T	1	3.32
	thioredoxin peroxidase 1	Sm12448	Smp_059480	1590.03	1589.02	1588.68	215	0	83	2e-06	K.AYGVFDEEDGNAFR.G	1	7.56
	14 kDa fatty acid-binding protein	Sm04779	Smp_095360.1*	1232.97	1231.96	1231.68	230	0	54	0.0018	K.TTVTVGDVTAIR.N	1	9.02
	Hypoxanthine-guanine phosphoribosyltransferase	Sm00928	Smp_103560.3	1450.89	1449.88	1449.61	192	0	40	0.038	R.GFPTEYFCTSPR.Y + Methylthio (C)	1	4.81
S.mansoni specific
	unknown		Smp_127820	1774.25	1773.24	1772.93	174	0	60	0.00062	K.IDVVPPISEFPYELR.C	1	1.59
* Peptide hits common to more than one predicted protein
Score in bracket is from a non-unique peptide
